# Supplementary material for: Effect of Genotype and Environment on Food-Related Traits of Organic Winter Naked Barleys
Source: Foods. 2022 Aug 31;11(17):2642. doi: 10.3390/foods11172642 (PMC9455238; doi:10.3390/foods11172642)
Supplement: Supplementary file 1 [file foods-11-02642-s001.zip]

Archive with 1 entries (1 files):
- foods-1867813-supplementary.pdf
